# Supplementary material for: Membrane recruitment of the polarity protein Scribble by the cell adhesion receptor TMIGD1
Source: Commun Biol. 2023 Jul 10;6:702. doi: 10.1038/s42003-023-05088-3 (PMC10333293; doi:10.1038/s42003-023-05088-3)
Supplement: Supplementary file 4 — Supplementary Data 1 [file 42003_2023_5088_MOESM4_ESM.xlsx]

## Sheet: Fig.1D
Exp.1				Exp.2				Exp.3
		"-TAK"	"+TAK"			"-TAK"	"+TAK"			"-TAK"	"+TAK"
	TMIGD1	14.1	16.01		TMIGD1	24.28	67.61		TMIGD1	50.75	97.95
	Scribble	0.2	1.04		Scribble	16.75	165.95		Scribble	11.4	82.42
	GAPDH	6.35	3.62		GAPDH	19.75	12.5		GAPDH	21.19	9.22
		2.22047	4.42265			1.22937	5.4088			2.395	10.6236
		0.0314961	0.287293			0.848101	13.276			0.53799	8.93926
		0.0141844	0.0649594			0.689868	2.45452			0.224631	0.84145
		1	4.57964			1	3.55795			1	3.74593
		70.5				1.44955				4.45175

## Sheet: Fig.5A
	Note: cells must be positive for T1 (in contact) and must be positive for Scribble						Note: cells must be positive for T1 (in contact) and must be positive for Scribble					Note: cells must be positive for T1 (in contact) and must be positive for Scribble
Exp.1					Exp.2					Exp.3
Scribble fl.					Scribble fl.					Scribble fl.
HEK293 T1 fl					HEK293 T1 fl					HEK293 T1 fl
	Snap Name	number of cells with TMIGD1 in contact	number of cells with Scribble in contact			Snap Name	number of cells with TMIGD1 in contact	number of cells with Scribble in contact			Snap Name	number of cells with TMIGD1 in contact	number of cells with Scribble in contact
	Snap-2870	2	2			1042	3	3			1197	7	7
	Snap-2871	2	2			1043	3	3			1198	2	2
	Snap-2872	1	1			1044	4	4			1199	7	7
	Snap-2873	1	1			1045	2	2			1201	4	4
	Snap-2874	1	1			1046	2	2			1205	3	3
	Snap-2875	1	1			1047	3	3			1206	4	4
	Snap-2876	1	1			1049	2	2			1207	4	4
	Snap-2877	2	2			1050	3	3			1208	3	3
	Snap-2878	3	3			1051	1	1			1209	3	3
	Snap-2879	2	2				23	23				37	37
	Snap-2880	2	2				100	100				100	100
	Snap-2881	2	2
	Snap-2882	1	1
		21	21		Scribble deltaPDZ					Scribble deltaPDZ
					HEK293 T1 fl					HEK293 T1 fl
Scribble deltaPDZ						Snap Name	number of cells with TMIGD1 in contact	number of cells with Scribble in contact			Snap Name	number of cells with TMIGD1 in contact	number of cells with Scribble in contact
HEK293 T1 fl						1073	4	0			1242	2	0
	Snap Name	number of cells with TMIGD1 in contact	number of cells with Scribble in contact			1074	1	0			1243	2	0
	Snap-3053	2	0			1075	1	0			1244	1	0
	Snap-3054	3	0			1076	2	0			1245	2	0
	Snap-3055	1	0			1077	2	0			1246	1	0
	Snap-3056	1	0			1078	1	0			1249	4	0
	Snap-3057	1	0			1080	2	0			1250	2	0
	Snap-3058	2	0			1081	1	0			1252	2	0
	Snap-3059	2	0				14	0			1254	2	0
	Snap-3060	2	0				100	0			1255	1	0
	Snap-3061	1	0			Snap-2107	2	0				19	0
	Snap-3062	1	0			Snap-2109	2	0				100	0
	Snap-3063	2	0			Snap-2110	1	0
	Snap-3064	2	0			Snap-2111	2	0
		20	0			Snap-2112	1	0
						Snap-2114	2	0		Scribble deltaLRR
Scribble deltaLRR						Snap-2115	1	0		HEK293 T1 fl
HEK293 T1 fl							11	0			Snap Name	number of cells with TMIGD1 in contact	number of cells with Scribble in contact
	Snap Name	number of cells with TMIGD1 in contact	number of cells with Scribble in contact								Snap-2068	1	1
	Snap-3074	1	1								Snap-2069	1	1
	Snap-3075	1	1				25	0			Snap-2070	1	1
	Snap-3076	1	1				100	0			Snap-2071	1	1
	Snap-3077	2	2								Snap-2073	1	1
	Snap-3078	1	1		Scribble deltaLRR						Snap-2074	2	1
	Snap-3079	1	1		HEK293 T1 fl						Snap-2076	1	1
	Snap-3080	2	2			Snap Name	number of cells with TMIGD1 in contact	number of cells with Scribble in contact			Snap-2077	1	1
	Snap-3081	1	1			1136	2	2			Snap-2078	2	2
	Snap-3082	1	1			1137	2	2			Snap-2079	1	1
	Snap-3184	2	2			1138	2	2			Snap-2080	1	1
	Snap-3185	2	2			1139	1	1			Snap-2081	2	2
	Snap-3186	1	1			1141	2	2			Snap-2082	1	1
	Snap-3187	2	2			1144	3	3			Snap-2083	1	1
	Snap-3189	1	1			1146	4	4			Snap-2084	1	1
	Snap-3190	2	2			1148	3	3			Snap-2085	1	1
	Snap-3191	1	1			1149	3	3			Snap-2087	1	1
						1150	2	2				20	19
		22	22			1151	2	2
							26	26
							100	100
	Note: cells must be positive for T1 and must be positive for Scribble					Note: cells must be positive for T1 and must be positive for Scribble					Note: cells must be positive for T1 and must be positive for Scribble
Exp.1					Exp.2					Exp.3
Scribble fl.					Scribble fl.					Scribble fl.
HEK293 T1 delta5					HEK293 T1 delta5					HEK293 T1 delta5
	Snap Name	number of cells with TMIGD1	number of cells with Scribble in contact			Snap Name	number of cells with TMIGD1	number of cells with Scribble in contact			Snap Name	number of cells with TMIGD1	number of cells with Scribble in contact
	Snap-2883	2	2			1052	1	1			1211	3	3
	Snap-2884	3	3			1053	2	2			1212	1	1
	Snap-2885	1	1			1054	2	2			1213	1	1
	Snap-2886	1	1			1055	2	2			1214	2	2
	Snap-2887	2	2			1057	3	2			1217	1	1
	Snap-2888	2	2			1058	1	1			1218	1	1
	Snap-2889	2	2			1059	1	1			1220	2	2
	Snap-2890	2	2			1060	4	4			1221	3	3
	Snap-2891	1	1				16	15			1222	1	1
	Snap-2892	1	1				100	93.75			1223	3	3
	Snap-2893	2	2								1225	2	2
	Snap-2894	2	2			Snap-2134	1	1			1226	1	1
	Snap-2895	4	4			Snap-2135	2	2			1227	1	1
		25	25			Snap-2136	2	2			1229	1	1
							5	5			1230	3	2
Scribble deltaPDZ											1231	1	1
HEK293 T1 delta5	Snap Name	number of cells with TMIGD1	number of cells with Scribble in contact				21	20			1232	3	3
	Snap-3065	2	0									30	29
	Snap-3066	2	0									100	96.6667
	Snap-3067	1	0
	Snap-3068	1	0		Scribble deltaPDZ
	Snap-3069	4	0		HEK293 T1 delta5
	Snap-3070	6	0			Snap Name	number of cells with TMIGD1	number of cells with Scribble in contact
	Snap-3071	2	0			1082	1	0
	Snap-3072	2	0			1083	2	0		Scribble deltaPDZ
	Snap-3073	1	0			1084	3	0		HEK293 T1 delta5
		21	0			1085	2	0			Snap Name	number of cells with TMIGD1	number of cells with Scribble in contact
						1087	3	0			Snap-2140	2	0
						1088	2	0			Snap-2141	2	0
Scribble deltaLRR						1089	2	0			Snap-2142	1	0
HEK293 T1 delta5						1090	2	0			Snap-2143	3	0
	Snap Name	number of cells with TMIGD1	number of cells with Scribble in contact			1091	2	0			Snap-2144	1	0
	Snap-3193	1	0				19	0			Snap-2145	2	0
	Snap-3194	2	0				100	0			Snap-2146	1	0
	Snap-3195	2	0								Snap-2147	1	0
	Snap-3196	2	0								Snap-2148	1	0
	Snap-3197	1	0			2116	1	0			Snap-2149	1	0
	Snap-3198	1	0			2117	1	0			Snap-2150	1	0
	Snap-3199	3	0				2	0			Snap-2151	1	0
	Snap-3200	1	0								Snap-2152	1	0
	Snap-3201	2	0				21	0			Snap-2153	2	0
	Snap-3202	2	0								Snap-2154	1	0
	Snap-3203	2	0									21	0
	Snap-3204	1	0		Scribble deltaLRR
	Snap-3205	2	0		HEK293 T1 delta5
	Snap-3206	1	0			Snap Name	number of cells with TMIGD1	number of cells with Scribble in contact		Scribble deltaLRR
	Snap-3207	2	0			1152	2	0		HEK293 T1 delta5
		25	0			1153	2	0			Snap Name	number of cells with TMIGD1	number of cells with Scribble in contact
						1154	1	0			Snap-2153	1	0
						1155	1	0			Snap-2154	1	0
						1156	2	0			Snap-2155	1	0
						1157	1	0			Snap-2156	1	0
						1158	1	0			Snap-2157	1	0
						1159	2	0			Snap-2158	2	0
						1160	1	0			Snap-2159	3	0
						1161	3	0			Snap-2160	1	0
						1162	1	0			Snap-2161	1	0
							17	0			Snap-2162	1	0
							100	0			Snap-2163	1	0
											Snap-2164	1	0
						2137	1	0			Snap-2165	1	0
						2138	1	0			Snap-2166	2	0
						2139	1	0			Snap-2167	1	0
							3	0			Snap-2168	1	0
											Snap-2171	2	0
							20	0			Snap-2172	1	0
											Snap-2173	2	0
											Snap-2174	1	0
											Snap-2175	1	0
												27	0
WT Kondition					WT Kondition					WT Kondition
Scribble fl					Scribble fl					Scribble fl
	Snap Name	number of cells transfected with Scribble	number of cells with Scribble in contact			Snap Name	number of cells transfected with Scribble	number of cells with Scribble in contact			Snap Name	number of cells transfected with Scribble	number of cells with Scribble in contact
	Snap-1061	3	3			Snap-3579	1	1			Snap-3547	4	3
	Snap-1062	7	7			Snap-3580	1	1			Snap-3548	5	4
	Snap-1063	5	5			Snap-3581	3	3			Snap-3549	4	4
	Snap-1064	1	1			Snap-3582	5	4			Snap-3550	5	5
	Snap-1065	2	2			Snap-3583	4	4			Snap-3551	2	2
	Snap-1066	3	3			Snap-3584	5	5			Snap-3552	2	2
	Snap-1067	1	1			Snap-3585	2	2			Snap-3553	3	3
	Snap-1068					Snap-3586	1	1			Snap-3554	4	4
	Snap-1069	2	2			Snap-3587	3	3				29	27
	Snap-1070	2	2			Snap-3588	2	2				100	93.1034
	Snap-1071	5	4			Snap-3589	2	2
	Snap-1072	3	3			Snap-3590	2	2		Scribble LRR
		34	33				31	30		Snap Name	Snap Name	number of cells transfected with Scribble	number of cells with Scribble in contact
		100	97.0588				100	96.7742		Snap-3561	Snap-3561	4	0
										Snap-3562	Snap-3562	5	0
					Scribble LRR					Snap-3563	Snap-3563	8	0
Scribble LRR						Snap Name	number of cells transfected with Scribble	number of cells with Scribble in contact		Snap-3564	Snap-3564	3	0
	Snap Name	number of cells transfected with Scribble	number of cells with Scribble in contact			Snap-3602	4	0		Snap-3565	Snap-3565	6	0
	Snap-1093	4	0			Snap-3603	3	0		Snap-3566	Snap-3566	4	0
	Snap-1094	2	0			Snap-3604	13	0		Snap-3567	Snap-3567	7	0
	Snap-1095	4	0			Snap-3605	12	0
	Snap-1096	3	0			Snap-3606	3	0				37	0
	Snap-1097	6	0				35	0				100	0
	Snap-1098	4	0				100	0
	Snap-1099	2	0							Scribble PDZ
	Snap-1100	2	0								Snap Name	number of cells transfected with Scribble	number of cells with Scribble in contact
					Scribble PDZ						Snap-3555	6	0
						Snap Name	number of cells with TMIGD1 in contact	number of cells with Scribble in contact			Snap-3556	5	0
						Snap-3591	2	0			Snap-3557	4	0
		27	0			Snap-3592	2	0			Snap-3558	7	0
		100	0			Snap-3593	6	0			Snap-3559	3	0
						Snap-3594	2	0			Snap-3560	3	0
						Snap-3595	2	0
Scribble PDZ						Snap-3596	5	0
	Snap Name	number of cells transfected with Scribble	number of cells with Scribble in contact			Snap-3597	3	0				128	0
	Snap-1163	2	0			Snap-3598	2	0				100	0
	Snap-1164	1	0			Snap-3599	2	0
	Snap-1165	2	0			Snap-3600	4	0
	Snap-1166	3	0			Snap-3601	4	0
	Snap-1167	5	0				34	0
	Snap-1168	2	0				100	0
	Snap-1169	4	0
	Snap-1170	3	0
	Snap-1171	1	0
	Snap-1172	2	0
	Snap-1173	1	0
	Snap-1174	3	0
		29	0
		100	0

## Sheet: Fig.5B
Exp. 1					Exp.2	Note: cells must be positive for Scribble in endomembrane and positive for TMIGD1				Exp.3
	Note: cells must be positive for Scribble in endomembrane and positive for TMIGD1									Scribble CAAX
										HEK293 T1 fl
Scribble CAAX					Scribble CAAX						Snap Name	number of cells with Scribble in endomembrane	number of cells with TMIGD1 in endomembrane
HEK293 T1 fl					HEK293 T1 fl						2088	1	1
	Snap Name	number of cells with Scribble in endomembrane	number of cells with TMIGD1 in endomembrane			Snap Name	number of cells with Scribble in endomembrane	number of cells with TMIGD1 in endomembrane			2089	1	1
	1101	1	1			Snap-3208	2	2			2090	1	1
	1102	1	1			Snap-3209	2	2			2091	1	1
	1103	1	1			Snap-3210	2	2			2092	1	1
	1104	1	1			Snap-3211	1	1			2093	1	1
	1105	1	1			Snap-3212	2	2			2094	1	1
	1106	1	1			Snap-3213	1	1			2095	1	1
	1108	1	1			Snap-3214	1	1			2096	1	1
	1109	2	2			Snap-3215	2	2			2097	1	1
	1110	1	1			Snap-3216	2	2			2098	1	1
	1112	1	1			Snap-3217	1	1			2099	2	2
	1115	1	1			Snap-3218	1	1			2100	1	1
		12	12			Snap-3219	3	3			2101	1	1
		100	100				20	20			2102	1	1
											2103	1	1
											2104	1	1
	Snap-2118	1	1								2105	1	1
	Snap-2119	1	1								2106	1	1
	Snap-2120	1	1									20	20
	Snap-2121	1	1
	Snap-2122	2	2
	Snap-2123	1	1
	Snap-2124	1	1
		8	8
		20	20
		100	100
Scribble CAAX					Scribble CAAX					Scribble CAAX
HEK293 T1 delta5					HEK293 T1 delta5					HEK293 T1 delta5
	Snap Name	number of cells with Scribble in endomembrane	number of cells with TMIGD1 in endomembrane			Snap Name	number of cells with Scribble in endomembrane	number of cells with TMIGD1 in endomembrane			Snap Name	number of cells with Scribble in endomembrane	number of cells with TMIGD1 in endomembrane
	Snap-3220	2	0			1116	1	0			Snap-2176	3	0
	Snap-3221	1	0			1117	1	0			Snap-2177	2	0
	Snap-3222	1	0			1118	1	0			Snap-2178	1	0
	Snap-3223	2	0			1119	1	0			Snap-2179	1	0
	Snap-3224	2	0			1121	2	0			Snap-2180	1	0
	Snap-3225	2	0			1122	1	0			Snap-2181	2	0
	Snap-3226	1	0			1123	1	0			Snap-2182	1	0
	Snap-3227	1	0			1124	1	0			Snap-2183	1	0
	Snap-3228	1	0			1125	1	0			Snap-2184	1	0
	Snap-3229	1	0			1126	1	0			Snap-2185	2	0
	Snap-3230	1	0				11	0			Snap-2186	1	0
	Snap-3231	2	0				100	0			Snap-2187	1	0
	Snap-3232	1	0								Snap-2188	3	0
	Snap-3233	1	0								Snap-2189	1	0
	Snap-3234	1	0			Snap-2125	1	0			Snap-2190	1	0
	Snap-3235	3	0			Snap-2126	1	0			Snap-2191	1	0
	Snap-3236	1	0			Snap-2127	2	0			Snap-2192	1	0
		24	0			Snap-2128	1	0			Snap-2193	4	0
						Snap-2129	1	0				28	0
						Snap-2130	1	0
						Snap-2131	1	0
						Snap-2132	1	0
							9	0
							20	0
Scribble CAAX
	Snap Name	number of cells with TMIGD1 in contact	number of cells with Scribble in contact		Scribble CAXX
	Snap-857-Airyscan Processing-07	4	4			Snap Name	number of cells transfected with Scribble	number of cells with Scribble in contact		Scribble CAAX
	Snap-857-Airyscan Processing-08	4	4			Snap-1127	2	2			Snap Name	number of cells transfected with Scribble	number of cells with Scribble in contact
	Snap-857-Airyscan Processing-09	4	4			Snap-1128	3	3			Snap-3569	2	2
	Snap-857-Airyscan Processing-10	5	5			Snap-1129	2	2			Snap-3570	4	4
						Snap-1130	1	1			Snap-3571	5	5
		17	17			Snap-1131	1	1			Snap-3572	2	2
		100	100			Snap-1132	1	1			Snap-3573	2	2
						Snap-1133	2	2			Snap-3574	2	2
						Snap-1134	3	3			Snap-3575	5	5
						Snap-1135	3	3			Snap-3576	3	3
											Snap-3577	3	3
							18	18			Snap-3578	3	3
							100	100				31	31
												100	100

## Sheet: Fig.6
		Note: cells must be positive for T1 (in contact) and must be positive for Scribble					Note: cells must be positive for T1 (in contact) and must be positive for Scribble					Note: cells must be positive for T1 (in contact) and must be positive for Scribble					Note: cells must be positive for T1 (in contact) and must be positive for Scribble
Exp.1					Exp.2					Exp.3					Exp.4
Scribble P305L					Scribble P305L					Scribble P305L					Scribble P305L
HEK293 T1 fl					HEK293 T1 fl					HEK293 T1 fl					HEK293 T1 fl
	Snap Name	number of cells with TMIGD1 in contact	number of cells with Scribble in contact			Snap Name	number of cells with TMIGD1 in contact	number of cells with Scribble in contact			Snap Name	number of cells with TMIGD1 in contact	number of cells with Scribble in contact			Snap Name	number of cells with TMIGD1 in contact	number of cells with Scribble in contact
	Snap-6170	1	1			Snap-6270	1	1			Snap-6852	2	2			Snap-6883	7	7
	Snap-6171	1	1			Snap-6271	3	3			Snap-6853	2	2			Snap-6884	2	2
	Snap-6172	1	1			Snap-6272	1	1			Snap-6854	4	4			Snap-6885	3	3
	Snap-6173	1	1			Snap-6273	2	2			Snap-6855	2	2			Snap-6886	4	4
	Snap-6174	2	2			Snap-6274	2	2			Snap-6856	6	6			Snap-6887	5	5
	Snap-6175	2	2			Snap-6275	2	2			Snap-6857	1	1			Snap-6888	2	2
	Snap-6176	1	1			Snap-6276	1	1			Snap-6858	8	8			Snap-6889	2	2
	Snap-6177	1	1			Snap-6277	1	1			Snap-6859	3	3			Snap-6890	2	2
	Snap-6178	1	1			Snap-6278	2	2			Snap-6860	3	3			Snap-6891	2	2
	Snap-6179	1	1			Snap-6279	2	2				31	31			Snap-6892	2	2
	Snap-6180	1	1			Snap-6280	2	2									31	31
	Snap-6181	1	1			Snap-6281	1	1
	Snap-6182	2	2			Snap-6282	1	1
	Snap-6183	3	3			Snap-6283	1	1
	Snap-6184	1	1			Snap-6284	1	1
	Snap-6185	2	2			Snap-6285	1	1
	Snap-6186	1	1			Snap-6286	1	1
	Snap-6187	1	1			Snap-6287	1	1
	Snap-6188	1	1
	Snap-6189	1	1				26	26
	Snap-6190	1	1
	Snap-6192	1	1
	Snap-6193	2	2
	Snap-6194	1	1
		31	31
Scribble P305L					Scribble P305L					Scribble P305L					Scribble P305L
HEK293 T1d5					HEK293 T1d5					HEK293 T1d5					HEK293 T1d5
	Snap Name	number of cells transf with TMIGD1	number of cells with Scribble in contact			Snap Name	number of cells transf with TMIGD1	number of cells with Scribble in contact			Snap Name	number of cells transf with TMIGD1	number of cells with Scribble in contact			Snap Name	number of cells transf with TMIGD1	number of cells with Scribble in contact
	Snap-6195	1	0			Snap-6288	1	0			Snap-6861	4	0			Snap-6893	2	0
	Snap-6196	2	0			Snap-6289	1	0			Snap-6862	2	0			Snap-6894	2	0
	Snap-6197	1	0			Snap-6290	1	0			Snap-6863	3	0			Snap-6895	2	0
	Snap-6198	1	0			Snap-6291	1	0			Snap-6864	2	0			Snap-6896	2	0
	Snap-6199	1	0			Snap-6292	1	0			Snap-6865	1	0			Snap-6897	2	0
	Snap-6200	2	0			Snap-6293	1	0			Snap-6866	2	0			Snap-6898	2	0
	Snap-6201	1	0			Snap-6294	1	0			Snap-6867	4	0			Snap-6899	3	0
	Snap-6202	1	0			Snap-6295	1	0			Snap-6868	2	0			Snap-6900	3	0
	Snap-6203	1	0			Snap-6296	3	0			Snap-6869	2	0			Snap-6901	4	0
	Snap-6204	1	0			Snap-6297	3	0			Snap-6870	2	0			Snap-6902	2	0
	Snap-6205	1	0			Snap-6298	1	0			Snap-6871	2	0			Snap-6903	2	0
	Snap-6206	1	0			Snap-6299	1	0				26	0			Snap-6904	2	0
	Snap-6207	1	0			Snap-6300	3	0								Snap-6905	2	0
	Snap-6208	2	0			Snap-6301	2	0									30	0
	Snap-6209	1	0			Snap-6302	1	0
	Snap-6210	1	0			Snap-6303	1	0
	Snap-6211	2	0			Snap-6304	1	0
	Snap-6212	1	0			Snap-6305	1	0
	Snap-6213	1	0
	Snap-6214	1	0				25	0
	Snap-6215	2	0
	Snap-6216	1	0
	Snap-6217	1	0
	Snap-6218	1	0
	Snap-6219	1	0
		30	0
Scribble P305L					Scribble P305L					Scribble P305L					Scribble P305L
HEK293 WT					HEK293 WT					HEK293 WT					HEK293 WT
	Snap Name	Scribble transf. Zellen	number of cells with Scribble in contact			Snap Name	Scribble transf. Zellen	number of cells with Scribble in contact			Snap Name	Scribble transf. Zellen	number of cells with Scribble in contact			Snap Name	Scribble transf. Zellen	number of cells with Scribble in contact
	Snap-6220	1	0			Snap-6245	3	0			Snap-6872	2	0			Snap-6906	2	0
	Snap-6221	2	0			Snap-6246	1	0			Snap-6873	2	0			Snap-6907	2	0
	Snap-6222	1	0			Snap-6247	1	0			Snap-6874	3	0			Snap-6908	2	0
	Snap-6223	1	0			Snap-6248	2	0			Snap-6875	2	0			Snap-6909	2	0
	Snap-6224	1	0			Snap-6249	1	0			Snap-6876	6	0			Snap-6910	2	0
	Snap-6225	2	0			Snap-6250	3	0			Snap-6877	2	0			Snap-6911	4	0
	Snap-6226	2	0			Snap-6251	1	0			Snap-6878	3	0			Snap-6912	2	0
	Snap-6227	3	0			Snap-6252	1	0			Snap-6879	2	0			Snap-6913	2	0
	Snap-6228	3	0			Snap-6253	2	0			Snap-6880	2	0			Snap-6914	2	0
	Snap-6229	2	0			Snap-6254	1	0			Snap-6881	2	0			Snap-6915	2	0
	Snap-6230	1	0			Snap-6255	2	0			Snap-6882	2	0			Snap-6916	3	0
	Snap-6231	1	0			Snap-6256	5	0				28	0			Snap-6917	2	0
	Snap-6232	1	0			Snap-6257	2	0									27	0
	Snap-6233	1	0			Snap-6258	2	0
	Snap-6234	1	0			Snap-6259	2	0
	Snap-6235	1	0			Snap-6260	2	0
	Snap-6236	1	0			Snap-6261	1	0
	Snap-6237	2	0			Snap-6262	3	0
	Snap-6238	1	0			Snap-6263	1	0
	Snap-6239	2	0			Snap-6264	2	0
	Snap-6240	1	0			Snap-6265	1	0
	Snap-6241	2	0			Snap-6266	1	0
	Snap-6242	1	0			Snap-6267	2	0
	Snap-6243	4	0			Snap-6268	1	0
	Snap-6244	1	0			Snap-6269	1	0
		39	0				44	0

## Sheet: Fig.7A
Exp. 1	Single lumen	Multi luminal	Aggregat		Exp. 1	Single lumen	Multi luminal	Aggregat
ON	2	0	5		OFF	4	0	1
	37	13	79			58	1	2
	2	1	2			5	1	0
	15	1	3			83	4	1
Summe	160				Summe	160
SUM	56	15	89			150	6	4
%	35	9.375	55.625			93.75	3.75	2.5
Exp. 2	Single lumen	Multi luminal	Aggregat		Exp. 2	Single lumen	Multi luminal	Aggregat
ON	7	5	9		OFF	12	4	4
	23	7	66			50	9	13
	2	4	1			3	6	0
	19	1	16			47	12	0
Summe	160				Summe	160
	51	17	92			112	31	17
	31.875	10.625	57.5			70	19.375	10.625
Exp. 3	Single lumen	Multi luminal	Aggregat	ON S3+S4	Exp. 3	Single lumen	Multi luminal	Aggregat
ON	27	2	15		OFF	2	0	0
	30	7	63			61	2	1
	2	0	0			1	0	1
	12	1	1			85	7	0
	160				Summe	160
	71	10	79			149	9	2
	44.375	6.25	49.375			93.125	5.625	1.25

## Sheet: Fig.7B
Exp.1					Exp.2
										Exp.3						Exp.4
																	plus dox (nicht ind.)	snap name	single lumen	multi lumen
plus dox (nicht ind.)	snap name	single lumen	multi lumen		plus dox (nicht ind.)	snap name	single lumen	multi lumen			plus dox (nicht ind.)	snap name	single lumen	multi lumen				Snap-8074	1
	Snap-8096	1				Snap-7995	1					Snap-8087	1					Snap-8075	1
	Snap-8102	1				Snap-7996	1					Snap-8088	1					Snap-8076	1
	Snap-8103	1				Snap-7997	1					Snap-8089	1					Snap-8077	1
	Snap-8104	1				Snap-7998	1					Snap-8090	1					Snap-8078	1
	Snap-8105	1				Snap-7999	1					Snap-8091	1					Snap-8079	1
	Snap-8106	1				Snap-8000	1					Snap-8092	1					Snap-8080	2	1
	Snap-8107	1				Snap-8001	1	1				Snap-8093	2					Snap-8081	1
	Snap-8108	1				Snap-8002	1					Snap-8094	1					Snap-8082	1
	Snap-8109	1				Snap-8003	1					Snap-8095	1					Snap-8083	1
	Snap-8110	1				Snap-8004		1				Snap-8096	1					Snap-8084	1
	Snap-8111	1				Snap-8005	1					Snap-8097	1					Snap-8085	1
	Snap-8112	1				Snap-8006	1					Snap-8098	1					Snap-8086	1		Total
	Snap-8113	1		Total		Snap-8007	1					Snap-8099	1						14	1	15
		13		13		Snap-8008	1					Snap-8100	1		Total				93.3333	6.66667	100
		100				Snap-8009	1						15	0	15
minus dox (ind.)	snap name	single lumen	multi lumen			Snap-8010	1						100		100
	Snap-8014		1			Snap-8011	1
	Snap-8015	1				Snap-8012	1
	Snap-8016		1			Snap-8013	1		Total								minus dox ( ind.)	snap name	single lumen	multi lumen
	Snap-8017	1					18	2	20									Snap-8060	1	1
	Snap-8018		1				90	10	100									Snap-8061		1
	Snap-8019		1															Snap-8062		1
	Snap-8020		1		minus dox (ind.)	snap name	single lumen	multi lumen			minus dox (ind.)	snap name	single lumen	multi lumen				Snap-8063		1
	Snap-8021		1			Snap-8034	1	1				Snap-8045		1				Snap-8064		1
	Snap-8022		1			Snap-8035		1				Snap-8046		1				Snap-8065		1
	Snap-8023		1			Snap-8036		1				Snap-8047		1				Snap-8066		1
	Snap-8024		1			Snap-8037		1				Snap-8048	1					Snap-8067		1
	Snap-8025		1			Snap-8038		1				Snap-8049		1				Snap-8068		1
	Snap-8026	1				Snap-8039		1				Snap-8050		1				Snap-8069	1
	Snap-8027		1			Snap-8040		1				Snap-8051		1				Snap-8070		1
	Snap-8028		1			Snap-8041		1				Snap-8052		1				Snap-8071		1
	Snap-8029		1			Snap-8042	1					Snap-8053		1				Snap-8072		1
	Snap-8030		1			Snap-8043		1				Snap-8054	1					Snap-8073		1	Total
	Snap-8031		1			Snap-8044	1		Total			Snap-8055		1					2	13	15
	Snap-8032		1				3	9	12			Snap-8056		1						13.3333	86.6667	100
	Snap-8033		1	Total			25	75	100			Snap-8057	1
		3	17	20								Snap-8058		1
		15	85	100								Snap-8059		1	Total
													3	12	15
			nicht ind.		ind.								20	80	100
		SUMMARY	single	multi	single	multi
		Exp.1	100	0	15	85
		Exp.2	90	10	25	75
		Exp.3	100	0	20	80
		Exp.4	93.3333	6.66667	13.3333	86.6667

## Sheet: Supl.Fig.3
	Note: cells must be positive for T1 (in contact) and must be positive for Scribble				PDZ 1-4					PDZ 1-4
Exp.1					HEK293 T1 d5					HEK293 WT
Scribble PDZ1-4						Snap Name	number of cells with TMIGD1	number of cells with Scribble in contact			Snap Name	number of cells with Scribble	number of cells with Scribble in contact
HEK293 T1 fl						Snap-7077	1	0			Snap-7096	1	0
	Snap Name	number of cells with TMIGD1 in contact	number of cells with Scribble in contact			Snap-7078	1	0			Snap-7097	1	0
	Snap-7065	2	2			Snap-7079	1	0			Snap-7098	1	0
	Snap-7066	1	1			Snap-7080	1	0			Snap-7099	2	0
	Snap-7067	3	3			Snap-7081	1	0			Snap-7100	1	0
	Snap-7068	2	2			Snap-7082	1	0			Snap-7101	2	0
	Snap-7069	1	1			Snap-7083	1	0			Snap-7102	1	0
	Snap-7070	1	1			Snap-7084	2	0			Snap-7103	1	0
	Snap-7071	2	2			Snap-7085	2	0			Snap-7104	1	0
	Snap-7072	3	3			Snap-7086	1	0			Snap-7105	2	0
	Snap-7073	1	1			Snap-7087	2	0			Snap-7106	2	0
	Snap-7074	2	2			Snap-7088	1	0			Snap-7107	1	0
	Snap-7075	4	4			Snap-7089	1	0			Snap-7108	1	0
	Snap-7076	2	2			Snap-7090	1	0			Snap-7109	1	0
		24	24			Snap-7091	1	0			Snap-7110	2	0
						Snap-7092	1	0
						Snap-7093	2	0
						Snap-7094	2	0
PDZ mut1						Snap-7095	1	0		PDZ mut1
HEK293 T1 fl										HEK293 WT
	Snap Name	number of cells with TMIGD1 in contact	number of cells with Scribble in contact								Snap Name	number of cells with Scribble	number of cells with Scribble in contact
	Snap-7132	2	2								Snap-7111	1	0
	Snap-7133	1	1		PDZmut1						Snap-7112	1	0
	Snap-7134	2	2		HEK293 T1 d5						Snap-7113	1	0
	Snap-7135	1	1			Snap Name	number of cells with TMIGD1	number of cells with Scribble in contact			Snap-7114	1	0
	Snap-7136	2	2			Snap-7146	1	0			Snap-7115	1	0
	Snap-7137	1	1			Snap-7147	1	0			Snap-7116	1	0
	Snap-7138	2	2			Snap-7148	1	0			Snap-7117	1	0
	Snap-7139	1	1			Snap-7149	1	0			Snap-7118	1	0
	Snap-7140	1	1			Snap-7150	1	0			Snap-7119	1	0
	Snap-7141	1	1			Snap-7151	1	0			Snap-7120	1	0
	Snap-7142	3	3			Snap-7152	1	0			Snap-7121	1	0
	Snap-7143	1	1			Snap-7153	1	0			Snap-7122	1	0
	Snap-7144	1	1			Snap-7154	1	0			Snap-7123	1	0
	Snap-7145	2	2			Snap-7155	2	0			Snap-7124	1	0
		21	21			Snap-7156	1	0			Snap-7125	1	0
						Snap-7157	1	0			Snap-7126	1	0
						Snap-7158	1	0			Snap-7127	1	0
PDZ mut2						Snap-7159	1	0			Snap-7128	1	0
HEK293 T1 fl						Snap-7160	1	0			Snap-7129	1	0
	Snap Name	number of cells with TMIGD1 in contact	number of cells with Scribble in contact			Snap-7161	1	0			Snap-7130	1	0
	Snap-7174	1	1			Snap-7162	1	0			Snap-7131	1	0
	Snap-7175	1	1			Snap-7163	1	0
	Snap-7176	1	1			Snap-7164	1	0
	Snap-7177	2	2
	Snap-7178	2	2							PDZ mut2
	Snap-7179	1	1		PDZmut2					HEK293 WT
	Snap-7180	2	2		HEK293 T1 d5						Snap Name	number of cells with Scribble	number of cells with Scribble in contact
	Snap-7181	1	1			Snap Name	number of cells with TMIGD1	number of cells with Scribble in contact			Snap-7205	1
	Snap-7182	1	1			Snap-7191	2	0			Snap-7206	1
	Snap-7183	1	1			Snap-7192	1	0			Snap-7207	1
	Snap-7184	2	2			Snap-7193	2	0			Snap-7208	1
	Snap-7185	1	1			Snap-7194	1	0			Snap-7209	1
	Snap-7186	1	1			Snap-7195	1	0			Snap-7210	1
	Snap-7187	1	1			Snap-7196	2	0			Snap-7211	1
	Snap-7188	1	1			Snap-7197	1	0			Snap-7212	1
	Snap-7189	2	2			Snap-7198	2	0			Snap-7213	1
	Snap-7190	1	1			Snap-7199	1	0			Snap-7214	1
		22	22			Snap-7200	2	0			Snap-7216	1
						Snap-7201	1	0			Snap-7217	1
						Snap-7202	2	0			Snap-7218	1
PDZ mut3						Snap-7203	2	0			Snap-7219	1
HEK293 T1 fl						Snap-7204	1	0			Snap-7220	2
	Snap Name	number of cells with TMIGD1 in contact	number of cells with Scribble in contact								Snap-7221	1
	Snap-7234	2	2								Snap-7222	1
	Snap-7235	1	1		PDZmut3						Snap-7223	1
	Snap-7236	1	1		HEK293 T1 d5
	Snap-7237	3	3			Snap Name	number of cells with TMIGD1 in contact	number of cells with Scribble in contact
	Snap-7238	1	1			Snap-7249	2	0		PDZ mut3
	Snap-7239	1	1			Snap-7250	1	0		HEK293 WT
	Snap-7240	1	1			Snap-7251	1	0			Snap Name	number of cells with Scribble	number of cells with Scribble in contact
	Snap-7241	1	1			Snap-7252	2	0			Snap-7224	3	0
	Snap-7242	2	2			Snap-7253	3	0			Snap-7225	2	0
	Snap-7243	1	1			Snap-7254	2	0			Snap-7226	2	0
	Snap-7244	1	1			Snap-7255	1	0			Snap-7227	3	0
	Snap-7245	2	2			Snap-7256	2	0			Snap-7228	2	0
	Snap-7246	1	1			Snap-7257	2	0			Snap-7229	2	0
	Snap-7247	1	1			Snap-7258	1	0			Snap-7230	2	0
	Snap-7248	2	2			Snap-7259	2	0			Snap-7231	2	0
		21	21			Snap-7260	2	0			Snap-7232	2	0
						Snap-7261	1	0			Snap-7233	1	0
						Snap-7262	2	0
Exp.2
PDZ 1-4					PDZ 1-4					PDZ 1-4
HEK293 T1 fl					HEK293 T1 d5					HEK293 WT
	Snap Name	number of cells with TMIGD1 in contact	number of cells with Scribble in contact			Snap Name	number of cells with TMIGD1	number of cells with Scribble in contact			Snap Name	number of cells with Scribble	number of cells with Scribble in contact
	Snap-7330	1	1			Snap-7344	2	0			Snap-7313	1	0
	Snap-7331	1	1			Snap-7345	3	0			Snap-7314	1	0
	Snap-7332	1	1			Snap-7346	2	0			Snap-7315	1	0
	Snap-7333	1	1			Snap-7347	1	0			Snap-7316	1	0
	Snap-7334	1	1			Snap-7348	1	0			Snap-7317	1	0
	Snap-7335	1	1			Snap-7349	2	0			Snap-7318	1	0
	Snap-7336	2	2			Snap-7350	1	0			Snap-7319	2	0
	Snap-7337	1	1			Snap-7351	2	0			Snap-7320	2	0
	Snap-7338	2	2			Snap-7352	2	0			Snap-7321	1	0
	Snap-7339	2	2			Snap-7353	1	0			Snap-7322	1	0
	Snap-7340	2	2			Snap-7354	1	0			Snap-7323	1	0
	Snap-7341	2	2			Snap-7355	1	0			Snap-7324	1	0
	Snap-7342	2	2			Snap-7356	1	0			Snap-7325	2	0
	Snap-7343	2	2			Snap-7357	1	0			Snap-7326	1	0
		21	21								Snap-7327	2	0
											Snap-7328	1	0
					PDZmut1						Snap-7329	1	0
					HEK293 T1 d5
PDZ mut1						Snap Name	number of cells with TMIGD1	number of cells with Scribble in contact
HEK293 T1 fl						Snap-7358	1	0		PDZmut1
	Snap Name	number of cells with TMIGD1 in contact	number of cells with Scribble in contact			Snap-7359	1	0		HEK293 WT
	Snap-7419	1	1			Snap-7360	1	0			Snap Name	number of cells with Scribble	number of cells with Scribble in contact
	Snap-7420	1	1			Snap-7361	1	0			Snap-7436	1	0
	Snap-7421	1	1			Snap-7362	2	0			Snap-7437	2	0
	Snap-7422	2	2			Snap-7363	1	0			Snap-7438	1	0
	Snap-7423	2	2			Snap-7364	1	0			Snap-7439	1	0
	Snap-7424	1	1			Snap-7365	1	0			Snap-7440	1	0
	Snap-7425	1	1			Snap-7366	1	0			Snap-7441	1	0
	Snap-7426	2	2			Snap-7367	1	0			Snap-7442	1	0
	Snap-7427	1	1			Snap-7368	2	0			Snap-7443	1	0
	Snap-7428	1	1			Snap-7369	1	0			Snap-7444	1	0
	Snap-7429	2	2			Snap-7370	1	0			Snap-7445	1	0
	Snap-7430	1	1			Snap-7371	1	0			Snap-7446	1	0
	Snap-7431	1	1			Snap-7372	1	0			Snap-7447	1	0
	Snap-7432	1	1			Snap-7373	1	0			Snap-7448	1	0
	Snap-7433	1	1			Snap-7374	1	0			Snap-7449	2	0
	Snap-7434	1	1			Snap-7375	1	0			Snap-7450	1	0
	Snap-7435	1	1			Snap-7376	1	0			Snap-7451	1	0
		21	21			Snap-7377	1	0			Snap-7452	1	0
											Snap-7453	1	0
PDZ mut2
HEK293 T1 fl					PDZmut2
	Snap Name	number of cells with TMIGD1 in contact	number of cells with Scribble in contact		HEK293 T1 d5					PDZmut2
	Snap-7517	2	2			Snap Name	number of cells with TMIGD1	number of cells with Scribble in contact		HEK293 WT
	Snap-7518	1	1			Snap-7534	1	0			Snap Name	number of cells with Scribble	number of cells with Scribble in contact
	Snap-7519	2	2			Snap-7535	1	0			Snap-7454	1	0
	Snap-7520	2	2			Snap-7536	1	0			Snap-7455	1	0
	Snap-7521	1	1			Snap-7537	1	0			Snap-7456	1	0
	Snap-7522	1	1			Snap-7538	1	0			Snap-7457	1	0
	Snap-7523	2	2			Snap-7539	1	0			Snap-7458	1	0
	Snap-7524	1	1			Snap-7540	1	0			Snap-7459	2	0
	Snap-7525	1	1			Snap-7541	2	0			Snap-7460	1	0
	Snap-7526	1	1			Snap-7542	1	0			Snap-7461	2	0
	Snap-7527	2	2			Snap-7543	1	0			Snap-7462	1	0
	Snap-7528	1	1			Snap-7544	1	0			Snap-7463	2	0
	Snap-7529	1	1			Snap-7545	1	0			Snap-7464	2	0
	Snap-7530	1	1			Snap-7546	3	0			Snap-7465	1	0
	Snap-7531	1	1			Snap-7547	1	0			Snap-7466	1	0
	Snap-7532	1	1			Snap-7548	1	0			Snap-7467	1	0
	Snap-7533	1	1			Snap-7549	2	0			Snap-7468	1	0
		22	22			Snap-7550	1	0			Snap-7469	2	0
						Snap-7551	1	0
PDZ mut3						Snap-7552	1	0
HEK293 T1 fl										PDZmut3
	Snap Name	number of cells with TMIGD1 in contact	number of cells with Scribble in contact							HEK293 WT
	Snap-7565	2	2								Snap Name	number of cells with Scribble	number of cells with Scribble in contact
	Snap-7566	1	1		PDZmut3						Snap-7553	2	0
	Snap-7567	1	1		HEK293 T1 d5						Snap-7554	1	0
	Snap-7568	1	1			Snap Name	number of cells with TMIGD1	number of cells with Scribble in contact			Snap-7555	2	0
	Snap-7569	1	1			Snap-7580	1	0			Snap-7556	2	0
	Snap-7570	1	1			Snap-7581	2	0			Snap-7557	2	0
	Snap-7571	1	1			Snap-7582	2	0			Snap-7558	1	0
	Snap-7572	3	3			Snap-7583	2	0			Snap-7559	2	0
	Snap-7573	1	1			Snap-7584	1	0			Snap-7560	2	0
	Snap-7574	2	2			Snap-7585	2	0			Snap-7561	2	0
	Snap-7575	2	2			Snap-7586	2	0			Snap-7562	2	0
	Snap-7576	1	1			Snap-7587	1	0			Snap-7563	2	0
	Snap-7577	2	2			Snap-7588	2	0			Snap-7564	2	0
	Snap-7578	2	2			Snap-7589	2	0
	Snap-7579	2	2			Snap-7590	2	0
		23	23			Snap-7591	2	0
						Snap-7592	1	0
						Snap-7593	2	0
Exp.3
PDZ 1-4					PDZ 1-4					PDZ 1-4
HEK293 T1 fl					HEK293 T1 d5					HEK293 WT
	Snap Name	number of cells with TMIGD1 in contact	number of cells with Scribble in contact			Snap Name	number of cells with TMIGD1	number of cells with Scribble in contact			Snap Name	number of cells with Scribble	number of cells with Scribble in contact
	Snap-7699	2	2			Snap-7714	2	0			Snap-7682	1	0
	Snap-7700	1	1			Snap-7715	1	0			Snap-7683	1	0
	Snap-7701	1	1			Snap-7716	1	0			Snap-7684	1	0
	Snap-7702	1	1			Snap-7717	1	0			Snap-7685	2	0
	Snap-7703	1	1			Snap-7718	1	0			Snap-7686	1	0
	Snap-7704	2	2			Snap-7719	1	0			Snap-7687	2	0
	Snap-7705	1	1			Snap-7720	2	0			Snap-7688	1	0
	Snap-7706	2	2			Snap-7721	1	0			Snap-7689	1	0
	Snap-7707	1	1			Snap-7722	2	0			Snap-7690	1	0
	Snap-7708	1	1			Snap-7723	1	0			Snap-7691	2	0
	Snap-7709	2	2			Snap-7724	1	0			Snap-7692	2	0
	Snap-7710	2	2			Snap-7725	1	0			Snap-7693	2	0
	Snap-7711	1	1			Snap-7726	2	0			Snap-7694	1	0
	Snap-7712	2	2			Snap-7727	1	0			Snap-7695	2	0
	Snap-7713	2	2			Snap-7728	2	0			Snap-7696	1	0
											Snap-7697	1	0
											Snap-7698	2	0
PDZ mut1					PDZ mut1
HEK293 T1 fl					HEK293 T1 d5
	Snap Name	number of cells with TMIGD1 in contact	number of cells with Scribble in contact			Snap Name	number of cells with TMIGD1	number of cells with Scribble in contact		PDZ mut1
	Snap-7758	1	1			Snap-7776	1	0		HEK293 WT
	Snap-7759	1	1			Snap-7777	1	0			Snap Name	number of cells with Scribble	number of cells with Scribble in contact
	Snap-7760	2	2			Snap-7778	1	0			Snap-7744	2	0
	Snap-7761	1	1			Snap-7779	1	0			Snap-7745	2	0
	Snap-7762	1	1			Snap-7780	1	0			Snap-7746	2	0
	Snap-7763	2	2			Snap-7781	1	0			Snap-7747	1	0
	Snap-7764	1	1			Snap-7782	1	0			Snap-7748	1	0
	Snap-7765	1	1			Snap-7783	1	0			Snap-7749	2	0
	Snap-7766	1	1			Snap-7784	1	0			Snap-7750	2	0
	Snap-7767	1	1			Snap-7785	1	0			Snap-7751	1	0
	Snap-7768	1	1			Snap-7786	1	0			Snap-7752	2	0
	Snap-7769	1	1			Snap-7787	2	0			Snap-7753	1	0
	Snap-7770	1	1			Snap-7788	2	0			Snap-7754	1	0
	Snap-7771	1	1			Snap-7789	1	0			Snap-7755	1	0
	Snap-7772	2	2			Snap-7790	1	0			Snap-7756	1	0
	Snap-7773	1	1			Snap-7792	1	0			Snap-7757	1	0
	Snap-7774	1	1			Snap-7793	1	0
	Snap-7775	2	2			Snap-7794	1	0
						Snap-7795	1	0		PDZ mut2
						Snap-7796	1	0		HEK293 WT
PDZ mut2											Snap Name	number of cells with Scribble	number of cells with Scribble in contact
HEK293 T1 fl											Snap-8132	1	0
	Snap Name	number of cells with TMIGD1 in contact	number of cells with Scribble in contact		PDZ mut2						Snap-8133	2	0
	Snap-8148	1	1		HEK293 T1 d5						Snap-8134	1	0
	Snap-8149	1	1			Snap Name	number of cells with TMIGD1	number of cells with Scribble in contact			Snap-8135	2	0
	Snap-8150	2	2			Snap-8167	1	0			Snap-8136	1	0
	Snap-8151	2	2			Snap-8168	1	0			Snap-8137	1	0
	Snap-8152	1	1			Snap-8169	1	0			Snap-8138	1	0
	Snap-8153	1	1			Snap-8170	2	0			Snap-8139	1	0
	Snap-8154	1	1			Snap-8171	1	0			Snap-8140	1	0
	Snap-8155	2	2			Snap-8172	1	0			Snap-8141	2	0
	Snap-8156	1	1			Snap-8173	2	0			Snap-8142	2	0
	Snap-8157	1	1			Snap-8174	1	0			Snap-8143	1	0
	Snap-8158	2	2			Snap-8175	1	0			Snap-8144	2	0
	Snap-8163	2	2			Snap-8176	1	0			Snap-8145	1	0
	Snap-8164	1	1			Snap-8177	1	0			Snap-8146	2	0
	Snap-8165	1	1			Snap-8178	2	0			Snap-8147	2	0
	Snap-8166	1	1			Snap-8179	1	0
						Snap-8180	1	0
						Snap-8181	1	0
PDZ mut3						Snap-8182	1	0		PDZ mut3
HEK293 T1 fl						Snap-8183	2	0		HEK293 WT
	Snap Name	number of cells with TMIGD1 in contact	number of cells with Scribble in contact								Snap Name	number of cells with Scribble	number of cells with Scribble in contact
	Snap-8197	2	2								Snap-8184	2	0
	Snap-8198	1	1		PDZ mut3						Snap-8185	1	0
	Snap-8199	1	1		HEK293 T1 d5						Snap-8186	2	0
	Snap-8200	1	1			Snap Name	number of cells with TMIGD1	number of cells with Scribble in contact			Snap-8187	1	0
	Snap-8201	2	2			Snap-8214	1	0			Snap-8188	2	0
	Snap-8202	1	1			Snap-8215	2	0			Snap-8189	1	0
	Snap-8203	3	3			Snap-8216	1	0			Snap-8190	2	0
	Snap-8204	1	1			Snap-8217	1	0			Snap-8191	2	0
	Snap-8205	1	1			Snap-8218	1	0			Snap-8192	1	0
	Snap-8206	1	1			Snap-8219	3	0			Snap-8193	2	0
	Snap-8207	1	1			Snap-8220	1	0			Snap-8194	2	0
	Snap-8208	2	2			Snap-8221	1	0			Snap-8195	2	0
	Snap-8209	2	2			Snap-8222	2	0			Snap-8196	1	0
	Snap-8210	2	2			Snap-8223	1	0
	Snap-8211	1	1			Snap-8224	2	0
	Snap-8212	1	1			Snap-8225	2	0
	Snap-8213	2	2			Snap-8226	1	0
						Snap-8227	2	0

## Sheet: Suppl.Fig.5B
Exp.1			Exp.2			Exp.3
Scribble/LRR			Scribble/LRR			Scribble/LRR
Tet +	Tet-		Tet +	Tet-		Tet +	Tet-
0	0		0	0		0	0
Scribble/PDZs			Scribble/PDZs			Scribble/PDZs
Tet +	Tet-		Tet +	Tet-		Tet +	Tet-
0.08	0.98		0.07	0.92		0.1	0.94
Number of counted cells for each condition: 50
